# Supplementary material for: Macmoondongtang modulates Th1-/Th2-related cytokines and alleviates asthma in a murine model
Source: PLoS One. 2019 Dec 2;14(12):e0224517. doi: 10.1371/journal.pone.0224517 (PMC6886797; doi:10.1371/journal.pone.0224517)
Supplement: S1 File — (XLSX) [file pone.0224517.s001.xlsx]

## Sheet: Figur 2
		CON	OVE	DEX	150 mg/kg	1500 mg/kg
	WBC	0.82	4.66	1.18	2.64	2.34
		0.6	3.28	0.52	4.32	0.94
		0.58	3.56	1.12	2.34	2.52
		0.44		0.9	2.3	1.56
				0.94
		CON	OVE	DEX	150 mg/kg	1500 mg/kg
	Average	0.61	3.83333	0.932	2.9	1.84
	STDEV	0.157056	0.729475	0.258689	0.958749	0.730479
											CON vs * p<0.05, ** p<0.001
											OVA vs $ p<0.05, $$ p<0.001
											DEX vs # p<0.05, ## p<0.001
		CON	OVE	DEX	150 mg/kg	1500 mg/kg
	NE	0.06	0.44	0.23	0.28	0.14
		0.17	0.26	0.1	0.44	0.12
		0.13	0.35	0.1	0.23	0.12
				0.16	0.33	0.1
											CON vs * p<0.05, ** p<0.001
											OVA vs $ p<0.05, $$ p<0.001
		CON	OVE	DEX	150 mg/kg	1500 mg/kg
	Average	0.12	0.35	0.1475	0.32	0.12
	STDEV	0.0556776	0.09	0.0618466	0.0898146	0.0163299
		CON	OVE	DEX	150 mg/kg	1500 mg/kg
	EO	0.11	0.18	0.12	0.16	0.15
		0.08	0.24	0.12	0.16	0.15
		0.09	0.23	0.1	0.16	0.17
			0.26	0.08	0.2
		CON	OVE	DEX	150 mg/kg	1500 mg/kg
	Average	0.0933333	0.2275	0.105	0.17	0.156667
	STDEV	0.0152753	0.0340343	0.0191485	0.02	0.011547

## Sheet: Figure 3
		CON	OVE	DEX	150 mg/kg	1500 mg/kg
		15.2908	72.8129	37.1159	53.6302	50.1934
		11.3212	58.9423	28.7725	47.4466	43.1055
		13.9814	69.4224	43.1742	39.5856	28.0904
		14.7531	59.6401	21.7549	61.596	49.2796
		8.34743	52.8909	43.0712	66.9009	51.1055
		13.205	56.3429	37.395	49.8214
		20.9408	51.1055	26.6848	65.4227
		CON	OVE	DEX	150 mg/kg	1500 mg/kg
	average	13.9771	60.1653	33.9955	54.9148	44.3549
	stdev	3.87652	8.13465	8.35133	10.1413	9.61777

## Sheet: Figure 6
		IFN	CON	OVE	DEX	150 mg/kg	1500 mg/kg
			1.85494	5.82144	2.44761	3.39021	1.90709
			0.454193	4.20287	0.847553	3.68426	2.16052
			0.582923	3.11963	0.96018	3.76168	1.43532
			1.31164	4.05971	0.96018	1.31164	0.664977
			0.796296
			CON	OVE	DEX	150 mg/kg	1500 mg/kg
		average	1	4.30091	1.30388	3.03695	1.54198
		stdev	0.579096	1.12179	0.764335	1.16128	0.65737
		IL-12p40	CON	OVE	DEX	150 mg/kg	1500 mg/kg
			0.691535	1.87628	1.82497	2.5809	1.67932
			1.30846	1.95596	2.06748	1.90247	1.73854
				1.83767		2.17027	1.72653
			CON	OVE	DEX	150 mg/kg	1500 mg/kg
		average	1	1.88997	1.94623	2.21788	1.7148
		stdev	0.436235	0.0603217	0.17148	0.341712	0.0313058
			CON	OVE	DEX	150 mg/kg	1500 mg/kg
	average	IFN-ɤ	1	4.30091	1.30388	3.03695	1.54198
		IL-12p40	1	1.88997	1.94623	2.21788	1.7148
	stdev	IFN-ɤ	0.579096	1.12179	0.764335	1.16128	0.65737
		IL-12p40	0.436235	0.0603217	0.17148	0.341712	0.0313058

## Sheet: Figure 7
		IL-4	CON	OVE	DEX	150 mg/kg	1500 mg/kg
			1.2607	1.53074	0.760082	0.855137	0.410151
			0.739298	1.37958	1.33258	0.760082	0.770693
					1.0383	0.781451
						0.982294
			CON	OVE	DEX	150 mg/kg	1500 mg/kg
		Average	1	1.45516	1.04366	0.844741	0.590422
		STDEV	0.368689	0.106886	0.286289	0.100336	0.254941
		IL-5	CON	OVE	DEX	150 mg/kg	1500 mg/kg
			0.942781	2.81863	1.64148	3.59251	1.91188
			0.996536	2.52274	1.51047	2.66659	1.96563
			1.06068	3.10586			2.18101
			CON	OVE	DEX	150 mg/kg	1500 mg/kg
		Average	1	2.81575	1.57597	3.12955	2.01951
		STDEV	0.0590276	0.29157	0.0926381	0.65473	0.142421
		IL-13	CON	OVE	DEX	150 mg/kg	1500 mg/kg
			1.06575	2.38151	1.23275	1.63793	1.85559
			0.934246	2.28449	1.05839	2.31638	1.19904
				2.01653		1.54958
				1.63793		2.16126
			CON	OVE	DEX	150 mg/kg	1500 mg/kg
		Average	1	2.08012	1.14557	1.91629	1.52731
		STDEV	0.0929902	0.332755	0.123286	0.379495	0.464251
			CON	OVE	DEX	150 mg/kg	1500 mg/kg
	average	IL-4	1	1.45516	1.04366	0.844741	0.590422
		IL-5	1	2.81575	1.57597	3.12955	2.01951
		IL-13	1	2.08012	1.14557	1.91629	1.52731
	stdev	IL-4	0.368689	0.106886	0.286289	0.100336	0.254941
		IL-5	0.0590276	0.29157	0.0926381	0.65473	0.142421
		IL-13	0.0929902	0.332755	0.123286	0.379495	0.464251

## Sheet: Figure 8
		TNF	CON	OVE	DEX	150 mg/kg	1500 mg/kg
			1.02426	2.57501	1.18474	2.12075	1.26101
			0.975745	2.66581	1.5851	2.06276	1.18474
				1.84622
				2.22619
			CON	OVE	DEX	150 mg/kg	1500 mg/kg
		Average	1	2.32831	1.38492	2.09176	1.22288
		STDEV	0.0343023	0.373097	0.283096	0.0410066	0.0539255
		IL-6	CON	OVE	DEX	150 mg/kg	1500 mg/kg
			0.95432	1.03709	0.819346	1.41671	0.620949
			1.02993	1.61613	0.994846	0.638406	1.13488
			1.01575			1.30364	1.05888
			CON	OVE	DEX	150 mg/kg	1500 mg/kg
		Average	1	1.32661	0.907096	1.11959	0.938239
		STDEV	0.04019	0.409443	0.124097	0.420532	0.277397
			CON	OVE	DEX	150 mg/kg	1500 mg/kg
	average	TNF-α	1	2.32831	1.38492	2.09176	1.22288
		IL-6	1	1.32661	0.907096	1.11959	0.938239
	stdev	TNF-α	0.0343023	0.327357	0.283096	0.0410066	0.0539255
		IL-6	0.04019	0.409443	0.124097	0.420532	0.277397
